# Supplementary material for: A group decision making method with preference analysis to re-build the Global Entrepreneurship Index
Source: PLoS One. 2023 Apr 20;18(4):e0282993. doi: 10.1371/journal.pone.0282993 (PMC10118131; doi:10.1371/journal.pone.0282993)
Supplement: S1 File — (XLSX) [file pone.0282993.s001.xlsx]

## Sheet: Sheet1
Country	ATT	ABT	ASP	GEI				TBS	TSB	BTS	BST	STB	SBT
Argentina	0.240989	0.242633	0.236944	0.240189	0.0280112	0.109211	0.148759	0.0953272	0.0953272	0.109211	0.128985	0.148759	0.148759
Australia	0.791709	0.760215	0.711687	0.754537	0.985628	0.856542	0.809153	0.985628	0.985628	0.921085	0.883774	0.89739	0.883774
Brazil	0.313005	0.166997	0.130005	0.203335	0.153236	0	0	0.153236	0.153236	0.0766179	0.0510786	0.0766179	0.0510786
Canada	0.778708	0.799273	0.799377	0.792453	0.963022	0.912937	0.931134	0.963022	0.963022	0.93798	0.935698	0.947078	0.935698
China	0.313551	0.320664	0.600113	0.411443	0.154185	0.221879	0.653947	0.343337	0.404066	0.343337	0.437913	0.653947	0.653947
France	0.614209	0.696937	0.744098	0.685081	0.676983	0.765177	0.854238	0.765466	0.76561	0.765466	0.809707	0.854238	0.854238
Germany	0.611489	0.672402	0.694152	0.659348	0.672253	0.72975	0.784761	0.728921	0.728921	0.72975	0.757255	0.784761	0.784761
India	0.22488	0.27054	0.356082	0.283834	0	0.149505	0.314486	0.154664	0.157243	0.154664	0.231996	0.314486	0.314486
Indonesia	0.282092	0.180821	0.166823	0.209912	0.0994829	0.019961	0.0512171	0.0994829	0.0994829	0.0597219	0.056887	0.07535	0.056887
Italy	0.357625	0.354844	0.529858	0.414109	0.230824	0.271231	0.556218	0.352758	0.393521	0.352758	0.413725	0.556218	0.556218
Japan	0.313061	0.611001	0.621482	0.515181	0.153333	0.641094	0.683672	0.4927	0.4927	0.641094	0.662383	0.683672	0.683672
Mexico	0.307924	0.254262	0.229679	0.263955	0.1444	0.126002	0.138653	0.1444	0.1444	0.136352	0.136352	0.141527	0.138653
Russia	0.261032	0.29183	0.203635	0.252166	0.0628632	0.180246	0.102424	0.121555	0.115178	0.180246	0.180246	0.115178	0.141335
Saudi Arabia	0.535889	0.307803	0.36373	0.402474	0.540797	0.203309	0.325125	0.540797	0.540797	0.372053	0.35641	0.432961	0.35641
South Africa	0.260137	0.320726	0.406259	0.329041	0.0613063	0.221969	0.384285	0.22252	0.222795	0.22252	0.303127	0.384285	0.384285
South Korea	0.556431	0.50107	0.56791	0.541804	0.576517	0.482365	0.609151	0.576517	0.592834	0.556011	0.556011	0.609151	0.609151
Turkey	0.387082	0.358336	0.589835	0.445084	0.282045	0.276273	0.63965	0.399322	0.460847	0.399322	0.457961	0.63965	0.63965
United Kingdom	0.736106	0.833053	0.76347	0.777543	0.888943	0.961712	0.881186	0.925327	0.910613	0.961712	0.961712	0.910613	0.921449
United States	0.799974	0.85957	0.848883	0.836142	1	1	1	1	1	1	1	1	1
min	0.22488	0.166997	0.130005					0.330683	0.327747	0.332514	0.325278	0.321377	0.324237
max	0.799974	0.85957	0.848883

## Sheet: Sheet2
	ATT	ABT	ASP				TBS	TSB	BTS	BST	STB	SBT							U1
Argentina	27.9	24.4	25.7	0.165992	0.204056	0.0493421	0.121459	0.121459	0.112624	0.112624	0.119092	0.116725	0.11733	0.0956808	0.0962748	0.0890396	0.0891036	0.0952193	0.0938959	26	15	16	17	15	10
Australia	80.1	65.2	74.1	0.870445	0.721166	0.845395	0.348706	0.348706	0.31721	0.31721	0.342627	0.336549	0.335168	0.388125	0.387154	0.354642	0.354533	0.379382	0.372015	73.1333	4	8	3	4	9
Brazil	15.6	8.3	24.5	0	0	0.0296053	0.0710324	0.0895937	0.0710324	0.0725923	0.111275	0.111275	0.0878	0.0526607	0.0686741	0.0534406	0.0547892	0.0883362	0.089079	16.1333	19	19	18	19	6
Canada	83.8	79.4	78	0.920378	0.901141	0.909539	0.364813	0.364813	0.347822	0.347822	0.359538	0.354262	0.356512	0.404193	0.403226	0.385401	0.385292	0.396285	0.389751	80.4	2	2	2	2	4
China	34.2	66.6	36.8	0.251012	0.73891	0.231908	0.210491	0.19604	0.272096	0.272096	0.19604	0.219617	0.22773	0.176461	0.163811	0.308772	0.308664	0.165175	0.188349	45.8667	10	7	10	9	19
France	66.8	77.7	56.8	0.690958	0.879594	0.560855	0.304125	0.290806	0.317445	0.317445	0.288742	0.288742	0.301217	0.343245	0.328743	0.354879	0.35477	0.324963	0.3237	67.1	6	3	7	5	1
Germany	68.2	74	57.8	0.709852	0.8327	0.577303	0.299614	0.2969	0.302328	0.302328	0.287249	0.287249	0.295945	0.338668	0.334943	0.339586	0.339477	0.323442	0.32218	66.6667	5	5	6	6	3
India	23.6	28.9	22.7	0.107962	0.26109	0	0.110406	0.10797	0.118072	0.118072	0.10797	0.110585	0.112179	0.0860391	0.0844794	0.0938224	0.0938884	0.0854417	0.0884715	25.0667	18	14	19	17	18
Indonesia	28.4	17.2	32.3	0.17274	0.112801	0.157895	0.123636	0.135168	0.113536	0.113536	0.146701	0.146701	0.12988	0.0975914	0.108412	0.0898389	0.0899032	0.119893	0.120774	25.9667	14	18	12	16	12
Italy	40.5	57	37.9	0.336032	0.617237	0.25	0.204593	0.193774	0.232875	0.232875	0.193774	0.202505	0.210066	0.170967	0.16171	0.26829	0.268186	0.163066	0.172251	45.1333	9	10	9	10	5
Japan	61.4	67.1	31.4	0.618084	0.745247	0.143092	0.270718	0.267297	0.274138	0.274138	0.228016	0.228016	0.257054	0.309176	0.304708	0.310864	0.310756	0.262449	0.261236	53.3	7	6	13	8	11
Mexico	25	25.9	30.4	0.126856	0.223067	0.126645	0.117574	0.123453	0.117574	0.121943	0.138071	0.138071	0.126114	0.0922796	0.0980309	0.0933843	0.0973033	0.112124	0.112974	27.1	17	15	14	14	13
Russia	27.6	19.6	27	0.161943	0.143219	0.0707237	0.120153	0.121391	0.10762	0.10762	0.122629	0.122629	0.117007	0.0945362	0.096215	0.0846684	0.0847305	0.0983497	0.0991399	24.7333	16	17	15	18	15
Saudi Arabia	29.8	39.6	56.8	0.191633	0.396705	0.560855	0.183164	0.193853	0.183164	0.209881	0.257976	0.257976	0.214336	0.151155	0.161784	0.152588	0.177517	0.293466	0.292222	42.0667	12	12	7	11	17
South Africa	29.3	39.2	26.3	0.184885	0.391635	0.0592105	0.143853	0.135719	0.160152	0.160152	0.135719	0.139801	0.145899	0.115513	0.108902	0.131504	0.131584	0.110014	0.114533	31.6	13	13	16	13	16
South Korea	46.3	60.1	67.8	0.414305	0.656527	0.741776	0.251679	0.254749	0.251679	0.276738	0.307936	0.307936	0.275119	0.289571	0.291792	0.287775	0.313416	0.344449	0.34318	58.0667	8	9	5	7	7
Turkey	33.2	51.6	34.6	0.237517	0.548796	0.195724	0.177673	0.170831	0.210813	0.210813	0.170831	0.18398	0.18749	0.146119	0.140597	0.178298	0.17839	0.141867	0.15498	39.8	11	11	11	12	14
United Kingdom	82.6	76.3	73.5	0.904184	0.86185	0.835526	0.359589	0.359589	0.335657	0.335046	0.346707	0.335046	0.345272	0.39899	0.398021	0.373211	0.372488	0.383466	0.370506	77.4667	3	4	4	3	2
United States	89.7	87.2	83.5	1	1	1	0.390498	0.390498	0.375333	0.375333	0.38487	0.379242	0.382629	0.429669	0.42871	0.41282	0.412712	0.421468	0.414626	86.8	1	1	1	1	8
min	15.6	8.3	22.7			mean	0.219672	0.219085	0.222167	0.225172	0.223461	0.224574
max	89.7	87.2	83.5			std	0.101657	0.099281	0.0971483	0.0968799	0.0951337	0.0920004									25	36	49
						skew	0.305837	0.410695	-0.0374939	-0.113564	0.318281	0.215651	-0.113564	0.113564	0.227128						25	1	36
							0.532965	0.637823	0.189634	0.113564	0.545409	0.442779	2.46217								169	169	144
							0.216461	0.259049	0.077019	0.0461235	0.221515	0.179832							U2		4	4	4
														0.0951355	0.0956199	0.0888702	0.0890007	0.0946654	0.093459		81	144	81
	15	16	17	17	17	17	16							0.397891	0.398831	0.358025	0.356585	0.389514	0.380236		25	4	36
	4	4	5	5	4	3	4							0.0524843	0.0683283	0.0533762	0.0547483	0.0878556	0.0886836		4	4	9
	19	19	19	19	18	18	19							0.414125	0.415101	0.388921	0.387428	0.40661	0.398144		0	16	1
	2	2	2	2	2	2	2							0.174735	0.162027	0.311895	0.310559	0.163607	0.186719		4	36	0
	9	9	8	9	10	10	9							0.352432	0.339476	0.358263	0.356823	0.334306	0.331337		16	25	16
	5	6	4	4	6	6	5							0.347786	0.345792	0.34289	0.341482	0.332759	0.329795		16	25	4
	6	5	6	6	7	7	6							0.0855928	0.0839678	0.0936353	0.0937748	0.0849905	0.0880813		16	4	1
	18	18	14	15	19	19	18							0.0970254	0.107592	0.0896665	0.0897985	0.119037	0.12007		1	4	0
	14	14	16	16	13	13	14							0.16934	0.159969	0.271132	0.26991	0.161536	0.170874		25	25	100
	10	11	10	10	11	11	11							0.317809	0.314952	0.314	0.312659	0.270565	0.267868		9	9	0
	7	7	7	8	9	9	8							0.0917703	0.0973533	0.0931988	0.0971817	0.111369	0.112353		1	4	4
	17	15	15	14	14	15	15							0.0940031	0.0955608	0.0845143	0.0846369	0.0977608	0.0986556		9	9	9
	16	17	18	18	16	16	17							0.149865	0.160041	0.15212	0.177139	0.302233	0.299387		1	4	4
	11	10	12	12	8	8	10							0.114735	0.108076	0.13115	0.131369	0.109286	0.113897		49	49	49
	13	13	13	13	15	14	13							0.297842	0.301751	0.290758	0.315329	0.354105	0.351072		0.578947	0.498246	0.520175	0.532456
	8	8	9	7	5	5	7							0.144908	0.139259	0.17767	0.178008	0.14069	0.153852
	12	12	11	11	12	12	12							0.408871	0.409835	0.37668	0.374591	0.393648	0.378711					EAPI 2017	0.740351	0.835965	0.438596	0.671637
	3	3	3	3	3	4	3							0.439817	0.440844	0.416438	0.414907	0.432029	0.42322					GDM method	0.628947	0.652632	0.776316	0.685965	0.0213322
	1	1	1	1	1	1	1
																			U3
	1.26667	1.1875	1.11765	1.11765	1.11765	1.11765	6.92475	0.0171217						0.000535957	0.000643682	0.000166559	0.00010115	0.000544436	0.000429396	0.000946064	16
	4.75	4.75	3.8	3.8	4.75	6.33333	28.1833	0.0696844						0.388805	0.387968	0.354878	0.354676	0.380088	0.372588	0.887824	4				EGD	ES	EAS	Average	Improvement
	1	1	1	1	1.05556	1.05556	6.11111	0.01511						0.000173821	0.000340562	6.34703e-05	4.0352e-05	0.000473304	0.000389379	0	19			EAPI 2017	0.740351	0.835965	0.438596	0.671637
	9.5	9.5	9.5	9.5	9.5	9.5	57	0.140935						0.405593	0.4049	0.385898	0.385593	0.39774	0.390934	0.940531	2			GDM method	0.628947	0.652632	0.776316	0.685965	0.0213322
	2.11111	2.11111	2.375	2.11111	1.9	1.9	12.5083	0.0309274						0.0016726	0.00172881	0.308868	0.308722	0.00151976	0.0015796	0.433788	9
	3.8	3.16667	4.75	4.75	3.16667	3.16667	22.8	0.0563739						0.343763	0.329348	0.35507	0.354886	0.32549	0.324131	0.852012	5
	3.16667	3.8	3.16667	3.16667	2.71429	2.71429	18.7286	0.0463072						0.33909	0.335445	0.339739	0.33957	0.323873	0.322533	0.834345	6
	1.05556	1.05556	1.35714	1.26667	1	1	6.73492	0.0166524						0.000438828	0.000503071	0.000183972	0.000111722	0.000443668	0.000383756	0.00110708	15
	1.35714	1.35714	1.1875	1.1875	1.46154	1.46154	8.01236	0.0198109						0.000554801	0.000803232	0.000168935	0.000102592	0.000839545	0.000689938	0.000834492	17
	1.9	1.72727	1.9	1.9	1.72727	1.72727	10.8818	0.0269057						0.00158267	0.00169432	0.268367	0.268232	0.00148954	0.00134012	0.302435	10
	2.71429	2.71429	2.71429	2.375	2.11111	2.11111	14.7401	0.0364454						0.30949	0.305081	0.310978	0.310825	0.262745	0.261478	0.736052	8
	1.11765	1.26667	1.26667	1.35714	1.35714	1.26667	7.63193	0.0188703						0.000499691	0.000664852	0.00018194	0.000119261	0.000740374	0.000608583	0.00111339	14
	1.1875	1.11765	1.05556	1.05556	1.1875	1.1875	6.79126	0.0167917						0.000524102	0.000643142	0.000151479	9.19944e-05	0.000579003	0.000476156	0.000635636	18
	1.72727	1.9	1.58333	1.58333	2.375	2.375	11.5439	0.0285429						0.00125353	0.00169292	0.000455257	0.000367156	0.293716	0.292427	0.222241	11
	1.46154	1.46154	1.46154	1.46154	1.26667	1.35714	8.46996	0.0209423						0.000761498	0.000809165	0.000346622	0.000210461	0.000712745	0.000623275	0.00323958	13
	2.375	2.375	2.11111	2.71429	3.8	3.8	17.1754	0.0424669						0.289922	0.292215	0.287902	0.313497	0.344859	0.343515	0.765831	7
	1.58333	1.58333	1.72727	1.72727	1.58333	1.58333	9.78788	0.0242009						0.0011814	0.00130555	0.000613128	0.000372217	0.00114855	0.00110076	0.157759	12
	6.33333	6.33333	6.33333	6.33333	6.33333	4.75	36.4167	0.0900417						0.399879	0.399085	0.373523	0.372677	0.384383	0.371245	0.917129	3
	19	19	19	19	19	19	114	0.28187						0.432529	0.43213	0.41384	0.41333	0.424445	0.417049	1	1
							404.442
1	1	1	0.846944	0.0330661	0.0381681	0.0338584								0.120513	0.120513	0.111678	0.111678	0.118146	0.115779
2	0.737479	0.855273	0.0250465	0.0329107	0.971396	0.971385								0.539119	0.539119	0.570614	0.570614	0.545197	0.551275
3	0.72696	0.723553	0.86064	0.859523	0.0374431	0.801377								0.0710324	0.0895937	0.0710324	0.0725923	0.111275	0.111275
4	0.761463	0.783806	0.761195	0.843692	0.971404	0.971393								0.575718	0.575718	0.592709	0.592709	0.580993	0.586268
5	0.00788103	0.0100238	0.00713448	0.0100596	0.010891	0.0103706								0.223298	0.237748	0.161692	0.161692	0.237748	0.214171
6	0.884887	0.885188	1	1	0.971659	0.98585								0.547887	0.561206	0.534567	0.534567	0.56327	0.56327
7	0.803585	0.824999	0.803317	0.865225	0.97143	0.971417								0.534731	0.537445	0.532017	0.532017	0.547096	0.547096
8	0.0159732	0.0185411	0.0129883	0.0171708	0.00680221	0.00647871								0.109299	0.106863	0.116964	0.116964	0.106863	0.109478
9	0.0309506	0.0292797	0.759809	0.757898	0.0239193	0.0233565								0.122801	0.134334	0.112701	0.112701	0.145866	0.145866
10	0.747168	0.747211	0.803429	0.822746	0.854113	0.854068								0.0978418	0.108661	0.0695604	0.0695604	0.108661	0.0999302
11	0.0321202	0.707801	0.0239117	0.742431	0.853959	0.853922								0.465334	0.468755	0.461914	0.461914	0.508036	0.508036
12	0.691641	0.0361303	0.730541	0.036776	0.0288279	0.027433								0.11646	0.12234	0.11646	0.12083	0.136958	0.136958
13	0.0280221	0.0355533	0.025409	0.0342515	0.0377356	0.0359017								0.119518	0.120756	0.106984	0.106984	0.121994	0.121994
14	0.0040731	0.0122447	0.00304645	0.00955231	0.0422743	0.0402159								0.0390765	0.0283876	0.0390765	0.0123597	0.0357348	0.0357348
15	0.0224923	0.0280278	0.0170742	0.0225203	0.00976576	0.00929968								0.140614	0.132479	0.156913	0.156913	0.132479	0.136562
16	0.701166	0.745245	0.0251125	0.744139	0.883774	0.883742								0.514152	0.511083	0.514152	0.489093	0.457895	0.457895
17	0.0304965	0.03772	0.730535	0.0367968	0.0310648	0.0326925								0.0199139	0.0130721	0.0530542	0.0530542	0.0130721	0.0262214
18	0.819952	0.841935	0.819451	0.888739	1	1								0.55754	0.55754	0.581472	0.582083	0.570422	0.582083
19	0.0298735	0.75948	0.022238	0.781016	1	1								0.609502	0.609502	0.624667	0.624667	0.61513	0.620758
														5.52435	5.57511	5.52823	5.48299	5.65684	5.67065
	1	0	1	1	1	1								0.0218149	0.0216163	0.0202013	0.020368	0.0208855	0.0204172
	0	0	1	1	0	1								0.0975896	0.0967009	0.103218	0.10407	0.0963784	0.0972155
	0	0	0	0	1	1								0.0128581	0.0160703	0.012849	0.0132395	0.0196708	0.0196229
	0	0	0	0	0	0								0.104215	0.103266	0.107215	0.108099	0.102706	0.103386
	0	0	1	0	1	1								0.0404206	0.0426445	0.0292485	0.0294898	0.0420284	0.0377683
	0	1	1	1	1	1								0.0991767	0.100663	0.0966977	0.0974955	0.0995733	0.0993307
	0	1	0	0	1	1								0.0967953	0.0964007	0.0962364	0.0970304	0.0967142	0.0964786
	3	3	1	0	4	4								0.0197849	0.0191679	0.0211577	0.0213322	0.018891	0.0193061
	3	3	1	1	4	4								0.0222291	0.0240953	0.0203865	0.0205547	0.0257859	0.0257231
	0	1	0	0	1	1								0.017711	0.0194904	0.0125828	0.0126866	0.0192088	0.0176223
	1	1	1	0	1	1								0.0842333	0.0840799	0.0835555	0.0842448	0.0898092	0.0895904
	3	1	1	0	0	1								0.0210813	0.0219439	0.0210665	0.0220372	0.0242111	0.0241521
	2	1	0	0	2	2								0.0216347	0.0216598	0.0193523	0.019512	0.0215657	0.0215132
	0	1	1	1	3	3								0.0070735	0.00509185	0.00706854	0.00225418	0.0063171	0.00630172
	0	0	0	0	2	1								0.0254534	0.0237626	0.0283839	0.0286181	0.0234193	0.0240822
	1	1	2	0	2	2								0.0930702	0.0916721	0.0930049	0.0892019	0.0809455	0.0807483
	0	0	1	1	0	0								0.00360475	0.00234472	0.00959697	0.00967614	0.00231085	0.00462405
	0	0	0	0	0	1								0.100924	0.100005	0.105182	0.106161	0.100838	0.102648
	0	0	0	0	0	0								0.11033	0.109325	0.112996	0.113928	0.108741	0.109469
														2.06383e-05	0.000946064	1.91118e-05	1.92694e-05	1.97591e-05	1.9316e-05
														0.887824	0.887824	0.0916397	0.0923957	0.887824	0.0863103
														0	0	0	0	0	0
														0.940531	0.940531	0.940531	0.940531	0.940531	0.940531
														0.433788	0.433788	0.0126877	0.433788	0.0182314	0.0163834
														0.852012	0.0857659	0.0823876	0.0830673	0.0848376	0.084631
														0.834345	0.0804315	0.834345	0.834345	0.080693	0.0804965
														8.57391e-09	7.79654e-09	2.34232e-05	0.00110708	1.40993e-10	1.53802e-10
														9.16621e-09	1.1674e-08	1.70124e-05	1.71528e-05	3.68934e-10	3.65353e-10
														0.302435	0.00589458	0.302435	0.302435	0.00580942	0.00532962
														0.0620001	0.0618872	0.0615012	0.736052	0.0661043	0.0659432
														1.04313e-08	2.44321e-05	2.34552e-05	0.00111339	0.00111339	2.68907e-05
														2.97516e-07	1.37677e-05	0.000635636	0.000635636	2.95621e-07	2.94183e-07
														0.222241	0.00113162	0.00157092	0.000500972	5.60245e-08	5.56161e-08
														0.00323958	0.00323958	0.00323958	0.00323958	1.77679e-06	7.80162e-05
														0.0712761	0.0702054	0.00662437	0.765831	0.00501786	0.00499344
														0.157759	0.157759	0.001514	0.00152649	0.157759	0.157759
	DM 1	DM 2	DM 3	DM 4	DM 5	DM 6	Satisffa							0.917129	0.917129	0.917129	0.917129	0.917129	0.0941417
SAW	0.954308	0.760288	0.923567	0.787537	0.872114	0.873498	0.861885							1	1	1	1	1	1
Proposed GDM method	0.995505	0.99501	0.98566	0.97608	0.989477	0.990492	0.988704							0.648179	0.755444	0.775983	0.678225	0.780786	0.866492	0.750851
	0.0411969	0.234722	0.0620928	0.188544	0.117363	0.116994	0.126819
	SAW	Proposed GDM method	Difference											0.00412882	0.00412882	0.00470684	0.00470684	0.00176162	0.000605575
DM 1	0.954308	0.995505	0.0411969											0.0135376	0.0135376	0.0179578	0.0179578	0.00745935	0.00138111
DM 2	0.760288	0.99501	0.234722											0.0167676	0.00179368	0.0167676	0.0152078	0.0234747	0.0234747
DM 3	0.923567	0.98566	0.0620928											0.00830147	0.00830147	0.00868978	0.00868978	0.00302603	0.00224941
DM 4	0.787537	0.97608	0.188544											0.0172393	0.0316898	0.0443657	0.0443657	0.0316898	0.00811253
DM 5	0.872114	0.989477	0.117363											0.00290781	0.0104118	0.0162274	0.0162274	0.0124754	0.0124754
DM 6	0.873498	0.990492	0.116994											0.00366956	0.000955533	0.00638358	0.00638358	0.00869612	0.00869612
Group	0.861885	0.988704	0.126819											0.00177347	0.00420888	0.00589243	0.00589243	0.00420888	0.00159363
														0.00624373	0.00528875	0.0163437	0.0163437	0.0168212	0.0168212
														0.00547262	0.016292	0.0228088	0.0228088	0.016292	0.00756097
														0.0136638	0.0102433	0.0170842	0.0170842	0.0290378	0.0290378
														0.00854076	0.00266143	0.00854076	0.00417118	0.0119571	0.0119571
														0.00314623	0.00438423	0.00938746	0.00938746	0.00562223	0.00562223
														0.0311714	0.0204825	0.0311714	0.00445458	0.0436399	0.0436399
														0.00204626	0.0101807	0.0142529	0.0142529	0.0101807	0.00609827
														0.0234403	0.0203707	0.0234403	0.00161846	0.0328164	0.0328164
														0.00981742	0.0166592	0.0233229	0.0233229	0.0166592	0.00350995
														0.0143167	0.0143167	0.00961522	0.0102262	0.00143423	0.0102262
														0.00786911	0.00786911	0.00729639	0.00729639	0.00224122	0.00338666
														0.194054	0.203776	0.304255	0.250398	0.279494	0.229265
	1	0	1	1	1	1								0.0212766	0.0202615	0.01547	0.0187974	0.0063029	0.00264137
	0	0	1	1	0	1								0.069762	0.0664336	0.0590222	0.071717	0.0266888	0.00602406
	0	0	0	0	1	1								0.086407	0.00880219	0.0551104	0.0607343	0.0839899	0.102391
	0	0	0	0	0	0								0.0427792	0.0407381	0.0285608	0.0347038	0.0108268	0.00981137
	0	0	1	0	1	1								0.0888377	0.155513	0.145817	0.177181	0.113383	0.0353849
	0	1	1	1	1	1								0.0149846	0.0510942	0.0533348	0.0648064	0.0446358	0.0544148
	0	1	0	0	1	1								0.01891	0.00468913	0.020981	0.0254937	0.0311138	0.0379304
	0	0	4	3	1	1								0.00913904	0.0206544	0.0193667	0.0235322	0.0150589	0.00695105
	0	0	2	2	1	1								0.0321752	0.0259537	0.0537172	0.065271	0.0601846	0.0733702
	1	0	1	1	0	0								0.0282015	0.0799504	0.0749659	0.09109	0.058291	0.0329792
	1	1	1	0	1	1								0.0704122	0.0502674	0.056151	0.0682283	0.103894	0.126656
	2	0	0	1	1	0								0.0440123	0.0130605	0.028071	0.0166582	0.0427811	0.0521538
	1	0	1	1	1	1								0.0162132	0.0215149	0.0308539	0.0374901	0.0201157	0.0245228
	1	0	2	2	2	2								0.160633	0.100515	0.102451	0.01779	0.156139	0.190347
	0	0	0	0	2	1								0.0105448	0.04996	0.0468453	0.0569211	0.0364254	0.0265992
	1	1	2	0	2	2								0.120793	0.099966	0.0770415	0.00646354	0.117414	0.143137
	0	0	1	1	0	0								0.0505912	0.0817525	0.0766557	0.0931432	0.059605	0.0153096
	0	0	0	0	0	1								0.0737771	0.0702572	0.0316025	0.0408399	0.00513151	0.0446044
	0	0	0	0	0	0								0.0405512	0.0386164	0.0239812	0.0291392	0.00801887	0.0147718
														0.0024964	0.11733	0.00181511	0.00220551	0.000739522	0.000309913
														0.335168	0.335168	0.0197824	0.0240373	0.335168	0.00201907
														0.0878	0.0878	0.0878	0.0878	0.00737432	0.00898992
														0.356512	0.356512	0.356512	0.356512	0.356512	0.356512
														0.22773	0.22773	0.033207	0.22773	0.0258207	0.0080582
														0.301217	0.0153905	0.0160654	0.0195208	0.0134451	0.0163907
														0.295945	0.00138772	0.295945	0.295945	0.00920798	0.0112253
														0.112179	0.112179	1.57811e-08	1.46184e-06	0.0016893	0.000779763
														0.12988	0.12988	0.000374773	0.000553327	0.00781676	0.0095293
														0.00592418	0.210066	0.0157478	0.0191349	0.210066	0.210066
														0.0180998	0.0129215	0.0144338	0.257054	0.0267064	0.0325574
														0.000244294	0.126114	0.126114	0.00210084	0.00539532	0.126114
														0.00189706	0.117007	0.00361012	0.00438661	0.00235368	0.00286934
														0.0344293	0.214336	0.00224973	6.78336e-05	0.00522538	0.0077658
														0.145899	0.145899	0.145899	0.145899	0.00019358	0.00388081
														0.0332324	0.0275026	0.00163294	0.275119	0.00379279	0.00563673
														0.18749	0.18749	0.0143722	0.0174634	0.18749	0.18749
														0.345272	0.345272	0.345272	0.345272	0.345272	0.0154007
														0.382629	0.382629	0.382629	0.382629	0.382629	0.382629
														0.841892	0.834073	0.901923	0.870346	0.898584	0.926936	0.878959		-0.145749
Country	GEI	GDM
Argentina	16	17	-1
Australia	4	4	0
Brazil	19	19	0
Canada	2	2	0
China	9	9	0
France	5	5	0
Germany	6	6	0
India	15	18	-3
Indonesia	17	14	3
Italy	10	10	0
Japan	8	8	0
Mexico	14	15	-1
Russia	18	16	2
Saudi Arabia	11	11	0
South Africa	13	13	0
South Korea	7	7	0
Turkey	12	12	0
United Kingdom	3	3	0
United States	1	1	0
Country	b1	b2	b3	b4	b5	b6	b7	b8	b9	b10	b11	b12	b13	b14	b15	b16	b17	b18	b19	a
Argentina	0.0024	0.0127	0.0057	0.0131	0.0118	0.051	0.1461	0.075	0.0784	0.0806	0.4061	0.1171	0	0	0	0	0	0	0	0.0434134
Australia	0	0	0.0002	0.0036	0.0612	0.1212	0.1241	0.1787	0.1758	0.1607	0.084	0.0522	0.0152	0.0231	0	0	0	0	0	0.0480261
Brazil	0	0.0002	0.0014	0.0147	0.023	0.3696	0.1422	0.104	0.1241	0.1925	0.0283	0	0	0	0	0	0	0	0	0.0549397
Canada	0	0	0	0.9396	0.046	0.0102	0.0042	0	0	0	0	0	0	0	0	0	0	0	0	0.0892488
China	0	0	0	0	0	0	0	0	0	0	0	0	0	0	0	0	0.0004	0.0833	0.9163	0.00301606
France	0.9909	0.009	0.0001	0	0	0	0	0	0	0	0	0	0	0	0	0	0	0	0	0.186242
Germany	0	0	0.9768	0.0227	0.0005	0	0	0	0	0	0	0	0	0	0	0	0	0	0	0.107362
India	0	0	0	0	0	0	0	0	0	0	0	0	0	0	0	0	0.2747	0.6695	0.0558	0.00638137
Indonesia	0	0	0	0	0	0	0.0143	0.031	0.0283	0.0602	0.1169	0.3365	0.3977	0.0144	0.0005	0.0002	0	0	0	0.0286469
Italy	0	0	0	0.0057	0.8056	0.1524	0.0261	0.0102	0	0	0	0	0	0	0	0	0	0	0	0.0747676
Japan	0	0	0	0	0	0	0	0.074	0.328	0.1937	0.2423	0.0851	0.0345	0.0424	0	0	0	0	0	0.0372558
Mexico	0	0	0	0	0	0	0	0.0258	0.027	0.074	0.0291	0.3576	0.4736	0.0124	0.0004	0.0001	0	0	0	0.0274858
Russia	0	0	0	0	0	0	0	0	0	0	0	0	0.0004	0.0058	0.9917	0.0021	0	0	0	0.0156058
Saudi Arabia	0	0	0	0	0	0	0	0	0	0	0	0	0.0003	0.0004	0.0025	0.4717	0.2504	0.2468	0.0279	0.00943524
South Africa	0	0	0	0	0	0	0	0	0	0	0	0	0	0	0	0.5251	0.4745	0.0004	0	0.0105161
South Korea	0	0	0	0	0.0001	0.1655	0.3833	0.276	0.1148	0.0331	0.0137	0.0112	0.0023	0	0	0	0	0	0	0.0541153
Turkey	0	0	0	0	0	0	0	0	0.0001	0.0233	0.0043	0.0167	0.0484	0.9015	0.0049	0.0008	0	0	0	0.0201502
United Kingdom	0.0067	0.978	0.0153	0	0	0	0	0	0	0	0	0	0	0	0	0	0	0	0	0.134042
United States	0	0.0001	0.0005	0.0006	0.0518	0.1301	0.1597	0.2253	0.1235	0.1819	0.0753	0.0236	0.0276	0	0	0	0	0	0	0.0493506
	1	2	3	4	5	6	7	8	9	10	11	12	13	14	15	16	17	18	19
	1	0.5	0.333333	0.25	0.2	0.166667	0.142857	0.125	0.111111	0.1	0.0909091	0.0833333	0.0769231	0.0714286	0.0666667	0.0625	0.0588235	0.0555556	0.0526316
weight	0.186723	0.134092	0.107776	0.0902319	0.077074	0.0665477	0.0577758	0.050257	0.043678	0.0378301	0.0325669	0.0277822	0.0233963	0.0193477	0.0155883	0.0120795	0.00879003	0.00569406	0.00277008
	0.000448136	0.00170296	0.000614322	0.00118204	0.000909473	0.00339393	0.00844104	0.00376927	0.00342436	0.0030491	0.0132254	0.0032533	0	0	0	0	0	0	0	0.0434134	10
	0	0	2.15552e-05	0.000324835	0.00471693	0.00806558	0.00716997	0.00898092	0.0076786	0.00607929	0.00273562	0.00145023	0.000355623	0.000446931	0	0	0	0	0	0.0480261	9
	0	2.68183e-05	0.000150886	0.00132641	0.0017727	0.024596	0.00821571	0.00522673	0.00542044	0.00728229	0.000921644	0	0	0	0	0	0	0	0	0.0549397	6
	0	0	0	0.0847819	0.0035454	0.000678787	0.000242658	0	0	0	0	0	0	0	0	0	0	0	0	0.0892488	4
	0	0	0	0	0	0	0	0	0	0	0	0	0	0	0	0	3.51601e-06	0.000474315	0.00253823	0.00301606	19
	0.185024	0.00120682	1.07776e-05	0	0	0	0	0	0	0	0	0	0	0	0	0	0	0	0	0.186242	1
	0	0	0.105275	0.00204826	3.8537e-05	0	0	0	0	0	0	0	0	0	0	0	0	0	0	0.107362	3
	0	0	0	0	0	0	0	0	0	0	0	0	0	0	0	0	0.00241462	0.00381217	0.000154571	0.00638137	18
	0	0	0	0	0	0	0.000826194	0.00155797	0.00123609	0.00227737	0.00380707	0.00934872	0.00930469	0.000278607	7.79414e-06	2.4159e-06	0	0	0	0.0286469	12
	0	0	0	0.000514322	0.0620908	0.0101419	0.00150795	0.000512621	0	0	0	0	0	0	0	0	0	0	0	0.0747676	5
	0	0	0	0	0	0	0	0.00371902	0.0143264	0.00732769	0.00789096	0.00236427	0.000807171	0.000820342	0	0	0	0	0	0.0372558	11
	0	0	0	0	0	0	0	0.00129663	0.00117931	0.00279943	0.000947697	0.00993492	0.0110805	0.000239911	6.23531e-06	1.20795e-06	0	0	0	0.0274858	13
	0	0	0	0	0	0	0	0	0	0	0	0	9.3585e-06	0.000112217	0.0154589	2.5367e-05	0	0	0	0.0156058	15
	0	0	0	0	0	0	0	0	0	0	0	0	7.01888e-06	7.73907e-06	3.89707e-05	0.0056979	0.00220102	0.00140529	7.72853e-05	0.00943524	17
	0	0	0	0	0	0	0	0	0	0	0	0	0	0	0	0.00634295	0.00417087	2.27762e-06	0	0.0105161	16
	0	0	0	0	7.7074e-06	0.0110136	0.0221455	0.0138709	0.00501424	0.00125218	0.000446167	0.000311161	5.38114e-05	0	0	0	0	0	0	0.0541153	7
	0	0	0	0	0	0	0	0	4.3678e-06	0.000881441	0.000140038	0.000463963	0.00113238	0.0174419	7.63826e-05	9.66361e-06	0	0	0	0.0201502	14
	0.00125105	0.131142	0.00164897	0	0	0	0	0	0	0	0	0	0	0	0	0	0	0	0	0.134042	2
	0	1.34092e-05	5.38879e-05	5.41391e-05	0.00399243	0.00865786	0.00922679	0.0113229	0.00539424	0.00688129	0.00245229	0.000655661	0.000645737	0	0	0	0	0	0	0.0493506	8

## Sheet: Sheet3
0.000535957	0.000643682	0.000166559	0.00010115	0.000544436	0.000429396		0.000837587	0.000702008	0.000249141	0.000147107	0.000237662	0.000109536		0.000110618	8.15623e-05	5.12924e-05	3.00526e-05	4.03256e-05	1.88297e-05	0.000332681	17
0.388805	0.387968	0.354878	0.354676	0.380088	0.372588		0.89887	0.897723	0.857502	0.858079	0.895384	0.893293		0.118712	0.104301	0.17654	0.175297	0.151926	0.15356	0.880337	4
0.000173821	0.000340562	6.34703e-05	4.0352e-05	0.000473304	0.000389379		0	0	0	0	6.98963e-05	1.34951e-05		0	0	0	0	1.18598e-05	2.31985e-06	1.41796e-05	19
0.405593	0.4049	0.385898	0.385593	0.39774	0.390934		0.937699	0.936936	0.932469	0.932887	0.937018	0.937324		0.12384	0.108857	0.191974	0.19058	0.15899	0.161129	0.935371	2
0.0016726	0.00172881	0.308868	0.308722	0.00151976	0.0015796		0.00346654	0.00321509	0.746308	0.74689	0.00253794	0.00287005		0.00045782	0.000373543	0.153648	0.152582	0.000430628	0.000493371	0.307986	9
0.343763	0.329348	0.35507	0.354886	0.32549	0.324131		0.794691	0.761963	0.857966	0.858586	0.766615	0.776997		0.104953	0.0885282	0.176636	0.175401	0.130077	0.133569	0.809163	5
0.33909	0.335445	0.339739	0.33957	0.323873	0.322533		0.783883	0.776083	0.820915	0.821528	0.762803	0.773161		0.103526	0.0901687	0.169008	0.16783	0.12943	0.132909	0.792871	6
0.000438828	0.000503071	0.000183972	0.000111722	0.000443668	0.000383756		0.000612936	0.00037636	0.000291225	0.000172688	0	0		8.09493e-05	4.37271e-05	5.99566e-05	3.52785e-05	0	0	0.000219912	18
0.000554801	0.000803232	0.000168935	0.000102592	0.000839545	0.000689938		0.000881174	0.00107152	0.000254882	0.000150597	0.000933671	0.000734841		0.000116375	0.000124493	5.24745e-05	3.07656e-05	0.000158422	0.000126322	0.000608852	14
0.00158267	0.00169432	0.268367	0.268232	0.00148954	0.00134012		0.00325854	0.00313523	0.648426	0.648918	0.00246667	0.00229528		0.000430349	0.000364264	0.133496	0.132568	0.000418535	0.000394566	0.267672	10
0.30949	0.305081	0.310978	0.310825	0.262745	0.261478		0.715422	0.705762	0.751407	0.751977	0.618633	0.626629		0.0944844	0.0819984	0.154698	0.153622	0.104967	0.10772	0.697489	8
0.000499691	0.000664852	0.00018194	0.000119261	0.000740374	0.000608583		0.000753708	0.000751035	0.000286313	0.000190929	0.000699778	0.000539588		9.95407e-05	8.72585e-05	5.89453e-05	3.9005e-05	0.000118736	9.27571e-05	0.000496242	15
0.000524102	0.000643142	0.000151479	9.19944e-05	0.000579003	0.000476156		0.000810169	0.000700758	0.000212697	0.000124954	0.000319187	0.000221762		0.000106997	8.14171e-05	4.37895e-05	2.5527e-05	5.41585e-05	3.81218e-05	0.000350011	16
0.00125353	0.00169292	0.000455257	0.000367156	0.293716	0.292427		0.00249728	0.00313198	0.000946855	0.000790738	0.691678	0.700907		0.000329811	0.000363886	0.000194936	0.00016154	0.117361	0.120488	0.2389	11
0.000761498	0.000809165	0.000346622	0.000210461	0.000712745	0.000623275		0.00135925	0.00108526	0.000684309	0.000411598	0.000634614	0.000574848		0.000179513	0.00012609	0.000140884	8.40855e-05	0.000107679	9.88184e-05	0.000737069	13
0.289922	0.292215	0.287902	0.313497	0.344859	0.343515		0.670162	0.675965	0.695638	0.758442	0.812297	0.823519		0.088507	0.0785365	0.143216	0.154942	0.137828	0.141566	0.744595	7
0.0011814	0.00130555	0.000613128	0.000372217	0.00114855	0.00110076		0.00233043	0.00223486	0.00132839	0.000802983	0.00166245	0.00172082		0.000307776	0.000259656	0.000273486	0.000164042	0.000282079	0.000295815	0.00158285	12
0.399879	0.399085	0.373523	0.372677	0.384383	0.371245		0.924484	0.92347	0.902564	0.901636	0.905514	0.89007		0.122095	0.107293	0.185817	0.184195	0.153644	0.153006	0.906051	3
0.432529	0.43213	0.41384	0.41333	0.424445	0.417049		1	1	1	1	1	1		0.132068	0.116184	0.205877	0.20429	0.169676	0.171904	1	1
0.000173821	0.000340562	6.34703e-05	4.0352e-05	0.000443668	0.000383756		0.431828	0.429204	0.428263	0.430852	0.428725	0.429866
0.432529	0.43213	0.41384	0.41333	0.424445	0.417049		12	13	14	15	16
							0.999833	0.8543	0.855787	0.917333	0.91551
								23	24	25	26
								0.869697	0.870844	0.928352	0.92657
									34	35	36
									0.999457	0.779606	0.778233
										45	46
										0.783114	0.781916
											56
											0.999901
							1	2	3	4	5	6
							4.54276	4.5953	4.28129	4.29112	4.40831	4.40213
							0.457238	0.404705	0.718708	0.708883	0.591695	0.59787
							0.197448	0.173701	0.307796	0.305424	0.253674	0.257004	1.49505
							0.132068	0.116184	0.205877	0.20429	0.169676	0.171904
0.000535957	0.000643682	0.000166559	0.00010115	0.000544436	0.000429396	0.186618	0.186181	0.171126	0.170758	0.179692	0.173572		7.74912e-05	9.31368e-05	3.14407e-05	1.92054e-05	8.87314e-05	7.26134e-05	0.000382619	17
0.388805	0.387968	0.354878	0.354676	0.380088	0.372588	0.00191179	0.00195029	0.00347654	0.00344035	0.00196758	0.00197677		0.0562153	0.0561366	0.066989	0.0673425	0.0619461	0.0630068	0.371636	4
0.000173821	0.000340562	6.34703e-05	4.0352e-05	0.000473304	0.000389379	0.186931	0.186442	0.171211	0.170809	0.179752	0.173605		2.51319e-05	4.92773e-05	1.19811e-05	7.66165e-06	7.71383e-05	6.58463e-05	0.000237036	19
0.405593	0.4049	0.385898	0.385593	0.39774	0.390934	0.000725559	0.000741501	0.000780787	0.000769355	0.000713136	0.000681982		0.0586426	0.0585865	0.0728445	0.0732128	0.0648231	0.0661093	0.394219	2
0.0016726	0.00172881	0.308868	0.308722	0.00151976	0.0015796	0.185637	0.185245	0.0110191	0.0109428	0.178866	0.172614		0.000241832	0.000250147	0.0583039	0.0586173	0.000247687	0.00026712	0.117928	9
0.343763	0.329348	0.35507	0.354886	0.32549	0.324131	0.00787951	0.0105641	0.00345394	0.00341581	0.00979219	0.00863368		0.0497028	0.0476547	0.0670252	0.0673823	0.0530478	0.0548125	0.339625	5
0.33909	0.335445	0.339739	0.33957	0.323873	0.322533	0.0087309	0.00934799	0.00549099	0.00544065	0.0101147	0.00893325		0.0490272	0.0485368	0.0641313	0.0644743	0.0527844	0.0545422	0.333496	6
0.000438828	0.000503071	0.000183972	0.000111722	0.000443668	0.000383756	0.186702	0.186302	0.171111	0.17075	0.179777	0.17361		6.34478e-05	7.27912e-05	3.47278e-05	2.12128e-05	7.23083e-05	6.48954e-05	0.000329383	18
0.000554801	0.000803232	0.000168935	0.000102592	0.000839545	0.000689938	0.186602	0.186043	0.171124	0.170757	0.179442	0.173355		8.02158e-05	0.000116223	3.18892e-05	1.94793e-05	0.000136828	0.000116673	0.000501308	14
0.00158267	0.00169432	0.268367	0.268232	0.00148954	0.00134012	0.185715	0.185275	0.0211625	0.0210536	0.178891	0.172814		0.00022883	0.000245158	0.0506586	0.0509293	0.000242762	0.000226622	0.102531	10
0.30949	0.305081	0.310978	0.310825	0.262745	0.261478	0.0151385	0.0161415	0.0105806	0.0105073	0.0261469	0.0242022		0.0447476	0.0441433	0.0587022	0.0590165	0.0428218	0.0442175	0.293649	8
0.000499691	0.000664852	0.00018194	0.000119261	0.000740374	0.000608583	0.186649	0.186162	0.171113	0.170744	0.179526	0.173422		7.22477e-05	9.61999e-05	3.43441e-05	2.26442e-05	0.000120665	0.000102915	0.000449016	15
0.000524102	0.000643142	0.000151479	9.19944e-05	0.000579003	0.000476156	0.186628	0.186181	0.171138	0.170766	0.179662	0.173533		7.57772e-05	9.30587e-05	2.85942e-05	1.7467e-05	9.4365e-05	8.05209e-05	0.000389783	16
0.00125353	0.00169292	0.000455257	0.000367156	0.293716	0.292427	0.185999	0.185276	0.170887	0.170539	0.0170901	0.0155305		0.000181242	0.000244955	8.59372e-05	6.97122e-05	0.0478694	0.0494512	0.0979024	11
0.000761498	0.000809165	0.000346622	0.000210461	0.000712745	0.000623275	0.186423	0.186038	0.170977	0.170668	0.179549	0.17341		0.000110101	0.000117081	6.54305e-05	3.99604e-05	0.000116162	0.0001054	0.000554135	13
0.289922	0.292215	0.287902	0.313497	0.344859	0.343515	0.0203368	0.0195762	0.0158604	0.00996674	0.00633396	0.00540717		0.0419183	0.0422817	0.0543462	0.0595238	0.0562046	0.0580905	0.312365	7
0.0011814	0.00130555	0.000613128	0.000372217	0.00114855	0.00110076	0.186061	0.18561	0.170757	0.170535	0.17918	0.173013		0.000170812	0.000188905	0.000115738	7.06731e-05	0.000187189	0.000186145	0.000919463	12
0.399879	0.399085	0.373523	0.372677	0.384383	0.371245	0.001066	0.00109197	0.00162545	0.00165267	0.00160497	0.00209799		0.0578165	0.0577451	0.0705086	0.0707605	0.0626462	0.0627797	0.382257	3
0.432529	0.43213	0.41384	0.41333	0.424445	0.417049	0	0	0	0	0	0		0.0625371	0.0625265	0.0781191	0.0784793	0.0691754	0.0705254	0.421363	1
0.432529	0.43213	0.41384	0.41333	0.424445	0.417049	2.10576	2.10417	1.61289	1.60351	1.8681	1.80041
						0.474889	0.475247	0.620004	0.62363	0.535303	0.555429	3.2845
						0.144585	0.144694	0.188766	0.189871	0.162978	0.169106

## Sheet: Sheet4
Country	ATT	ABT	ASP	GEI	Normalized ATT	Normalized ABT	Normalized ASP	TBS	TSB	BTS	BST	STB	SBT
Argentina	27.9	24.4	25.7	26	0.0312081	0.0252771	0.0292744	0.0312081	0.0312081	0.0285865	0.0285865	0.0302412	0.0292744	0.0292498	0.0293395	0.0266876	0.0263689	0.0281396	0.0272255	0.103307	0.103534	0.0967039	0.095866	0.100475	0.0981099	0.0141626	0.0142021	0.0140661	0.0138831	0.0138179	0.0135989
Australia	80.1	65.2	74.1	73.1333	0.0895973	0.0675438	0.084406	0.0895973	0.0895973	0.0805157	0.0805157	0.0870016	0.084406	0.0839754	0.0842328	0.0751672	0.0742696	0.0809555	0.0784985	0.208026	0.208406	0.194536	0.193105	0.20351	0.199753	0.000204123	0.000204492	0.000431349	0.000423847	0.000210646	0.000224137
Brazil	15.6	8.3	24.5	16.1333	0.0174497	0.00859836	0.0279075	0.0179852	0.0226786	0.0179852	0.0182529	0.0279075	0.0279075	0.0168567	0.0213207	0.0167905	0.0168369	0.0259681	0.0259543	0.0688259	0.0820438	0.0686217	0.0687651	0.0948066	0.0947699	0.0235585	0.019786	0.0215159	0.0210039	0.0151826	0.0143891
Canada	83.8	79.4	78	80.4	0.093736	0.0822542	0.0888484	0.093736	0.093736	0.0882795	0.0882795	0.0912922	0.0888484	0.0878544	0.0881237	0.0824153	0.0814312	0.0849479	0.08263	0.213668	0.214054	0.205707	0.204229	0.209458	0.206028	7.47398e-05	7.48698e-05	9.21094e-05	8.95548e-05	7.33868e-05	7.56247e-05
China	34.2	66.6	36.8	45.8667	0.038255	0.0689941	0.0419182	0.0536246	0.0497224	0.0689941	0.0689941	0.0497224	0.0554562	0.0502598	0.0467454	0.0644109	0.0636418	0.046267	0.0515748	0.150304	0.143183	0.176645	0.1753	0.142194	0.152905	0.00518533	0.00632398	0.00149455	0.00147395	0.00575026	0.00382164
France	66.8	77.7	56.8	67.1	0.0747204	0.0804931	0.0646999	0.0776067	0.0747204	0.0804931	0.0804931	0.0733044	0.0733044	0.0727372	0.0702466	0.0751461	0.0742488	0.0682102	0.0681739	0.190637	0.186557	0.194502	0.193072	0.183155	0.183094	0.00100341	0.00130679	0.00043274	0.00042522	0.00121583	0.00100047
Germany	68.2	74	57.8	66.6667	0.0762864	0.0766601	0.0658389	0.0764732	0.0762864	0.0766601	0.0766601	0.0729285	0.0729285	0.0716748	0.0717188	0.0715677	0.0707131	0.0678603	0.0678243	0.188907	0.188979	0.188732	0.187328	0.182565	0.182504	0.00111599	0.00113752	0.000706104	0.000695095	0.00125735	0.00103816
India	23.6	28.9	22.7	25.0667	0.0263982	0.0299389	0.0258572	0.0281685	0.0273981	0.0299389	0.0299389	0.0273981	0.027898	0.0264011	0.0257577	0.0279501	0.0276163	0.0254941	0.0259455	0.0959507	0.0942479	0.0999868	0.0991247	0.0935456	0.0947466	0.0159676	0.0165016	0.0132982	0.0131258	0.0154949	0.0143947
Indonesia	28.4	17.2	32.3	25.9667	0.0317673	0.0178183	0.0367923	0.0317673	0.0342798	0.0287927	0.0287927	0.0367923	0.0367923	0.029774	0.0322274	0.02688	0.026559	0.0342355	0.0342173	0.104629	0.110699	0.0972081	0.0963664	0.115527	0.115484	0.0138496	0.0125456	0.0139468	0.0137654	0.0105056	0.00984862
Italy	40.5	57	37.9	45.1333	0.045302	0.059049	0.0431712	0.0521755	0.0491741	0.059049	0.059049	0.0491741	0.0511101	0.0489017	0.0462298	0.0551265	0.0544682	0.0457568	0.0475329	0.147582	0.142117	0.159763	0.15851	0.141133	0.144801	0.00558475	0.00649473	0.00308482	0.0030451	0.00591227	0.00488926
Japan	61.4	67.1	31.4	53.3	0.0686801	0.0695121	0.0357672	0.0690961	0.0686801	0.0695121	0.0695121	0.0579864	0.0579864	0.0647605	0.0645679	0.0648945	0.0641196	0.0539567	0.053928	0.177253	0.176919	0.177486	0.176137	0.157531	0.157475	0.00203043	0.00209652	0.00143025	0.00141042	0.00365947	0.00327744
Mexico	25	25.9	30.4	27.1	0.0279642	0.026831	0.0346281	0.0298078	0.0312961	0.0298078	0.0307296	0.0346281	0.0346281	0.0279374	0.0294223	0.0278277	0.0283457	0.0322216	0.0322045	0.0999542	0.103743	0.0996711	0.101004	0.110685	0.110643	0.0149718	0.0141522	0.0133711	0.0126988	0.0115217	0.0108329
Russia	27.6	19.6	27	24.7333	0.0308725	0.0203046	0.0307552	0.0308725	0.0308725	0.0273108	0.0273108	0.0308138	0.0307552	0.0289353	0.029024	0.0254965	0.0251921	0.0286725	0.0286027	0.102509	0.102734	0.0935522	0.0927378	0.101839	0.101661	0.0143532	0.0143933	0.0148236	0.01463	0.0134989	0.0127833
Saudi Arabia	29.8	39.6	56.8	42.0667	0.0333333	0.0410235	0.0646999	0.0463522	0.0490166	0.0463522	0.0528617	0.0646999	0.0646999	0.0434438	0.0460818	0.0432731	0.0487609	0.0602036	0.0601716	0.136252	0.141809	0.135887	0.147298	0.169173	0.169116	0.00740657	0.00654436	0.00630711	0.0044082	0.00238639	0.00208017
South Africa	29.3	39.2	26.3	31.6	0.032774	0.0406091	0.0299579	0.0366916	0.034447	0.0406091	0.0406091	0.034447	0.0352835	0.0343893	0.0323845	0.0379115	0.0374589	0.0320531	0.032814	0.115892	0.111081	0.124066	0.123034	0.110274	0.112122	0.0113255	0.0124601	0.00832458	0.00821896	0.01161	0.0105272
South Korea	46.3	60.1	67.8	58.0667	0.0517897	0.0622604	0.0772298	0.06376	0.0645097	0.06376	0.0697451	0.0772298	0.0772298	0.0597592	0.0606473	0.0595245	0.0643346	0.0718627	0.0718245	0.168368	0.169975	0.16794	0.176512	0.189214	0.189152	0.00291018	0.0027806	0.00224336	0.00138239	0.000830001	0.000653949
Turkey	33.2	51.6	34.6	39.8	0.0371365	0.0534549	0.0394122	0.0452957	0.0433345	0.0534549	0.0534549	0.0433345	0.0464336	0.0424535	0.0407399	0.049904	0.0493081	0.040323	0.0431837	0.134125	0.13039	0.149595	0.148401	0.12947	0.135696	0.00777718	0.00852231	0.00431777	0.00426299	0.00784175	0.00624551
United Kingdom	82.6	76.3	73.5	77.4667	0.0923937	0.0790428	0.0837225	0.0923937	0.0923937	0.0857183	0.085053	0.0880581	0.085053	0.0865963	0.0868618	0.0800241	0.078455	0.0819386	0.0791002	0.211858	0.212241	0.202095	0.199686	0.204993	0.20068	0.000109326	0.000109518	0.000174491	0.000196183	0.000169817	0.000197234
United States	89.7	87.2	83.5	86.8	0.100336	0.0903346	0.0951133	0.100336	0.100336	0.0953351	0.0952612	0.0977245	0.0952612	0.0940398	0.0943281	0.0890021	0.0878712	0.0909332	0.0885939	0.222314	0.222706	0.215305	0.213693	0.218024	0.214724	0	0	0	0	0	0
	894	965.3	877.9					1.06695	1.06369	1.07115	1.0841	1.07468	1.07526							0.222314	0.222706	0.215305	0.213693	0.218024	0.214724	0.141591	0.139637	0.120061	0.115139	0.120939	0.109878
																										7.06261	7.16144	8.3291	8.68516	8.26866	9.10098	48.608
																										0.145297	0.147331	0.171353	0.178678	0.170109	0.187232
Country												Country	GEI	Proposed methodology			Country	TBS	TSB	BTS	BST	STB	SBT
Argentina	0.00424993	0.00432261	0.00457299	0.00471153	0.00478681	0.0050975	0.0277414	16				Argentina	15	16	-1		Argentina	0.103307	0.103534	0.0967039	0.095866	0.100475	0.0981099	0.0355118	0.0194126	0.018132	0.0119832	0.0094195	0.00613187	0.100591	16	17
Australia	0.0122014	0.0124101	0.0128801	0.0132703	0.0137713	0.0146975	0.0792306	4				Australia	4	4	0		Australia	0.208026	0.208406	0.194536	0.193105	0.20351	0.199753	0.0715091	0.0390762	0.0364754	0.0241381	0.0190791	0.0124846	0.202763	4	4
Brazil	0.00244923	0.0031412	0.00287709	0.00300839	0.00441741	0.00485948	0.0207528	19				Brazil	19	19	0		Brazil	0.0688259	0.0820438	0.0686217	0.0687651	0.0948066	0.0947699	0.0236589	0.0153832	0.0128666	0.00859564	0.00888812	0.00592312	0.0753156	19	19
Canada	0.012765	0.0129833	0.0141221	0.0145499	0.0144504	0.015471	0.0843418	2				Canada	2	2	0		Canada	0.213668	0.214054	0.205707	0.204229	0.209458	0.206028	0.0734485	0.0401351	0.0385701	0.0255286	0.0196366	0.0128768	0.210196	2	2
China	0.00730262	0.00688703	0.011037	0.0113714	0.00787044	0.00965648	0.0541249	9				China	9	9	0		China	0.150304	0.143183	0.176645	0.1753	0.142194	0.152905	0.0516671	0.0268468	0.033121	0.0219126	0.0133307	0.00955656	0.156435	9	9
France	0.0105685	0.0103495	0.0128765	0.0132666	0.0116032	0.0127644	0.0714286	5				France	5	5	0		France	0.190637	0.186557	0.194502	0.193072	0.183155	0.183094	0.0655315	0.0349794	0.0364692	0.024134	0.0171708	0.0114434	0.189728	5	5
Germany	0.0104142	0.0105664	0.0122633	0.0126349	0.0115437	0.0126989	0.0701213	6				Germany	6	6	0		Germany	0.188907	0.188979	0.188732	0.187328	0.182565	0.182504	0.0649369	0.0354336	0.0353873	0.023416	0.0171155	0.0114065	0.187696	6	6
India	0.00383601	0.00379489	0.00478932	0.00493442	0.00433677	0.00485783	0.0265493	18				India	17	18	-1		India	0.0959507	0.0942479	0.0999868	0.0991247	0.0935456	0.0947466	0.0329831	0.0176715	0.0187475	0.0123906	0.0087699	0.00592166	0.0964842	18	18
Indonesia	0.00432609	0.00474808	0.00460596	0.00474551	0.00582377	0.00640658	0.030656	14				Indonesia	16	14	2		Indonesia	0.104629	0.110699	0.0972081	0.0963664	0.115527	0.115484	0.0359664	0.0207561	0.0182265	0.0120458	0.0108307	0.00721776	0.105043	14	14
Italy	0.00710529	0.00681107	0.00944607	0.00973226	0.00778364	0.00889971	0.049778	11				Italy	10	10	0		Italy	0.147582	0.142117	0.159763	0.15851	0.141133	0.144801	0.0507315	0.0266468	0.0299556	0.0198138	0.0132312	0.00905007	0.149429	10	11
Japan	0.00940954	0.00951284	0.0111198	0.0114567	0.00917853	0.0100971	0.0607746	8				Japan	8	7	1		Japan	0.177253	0.176919	0.177486	0.176137	0.157531	0.157475	0.0609308	0.0331722	0.0332786	0.0220171	0.0147685	0.00984222	0.17401	7	8
Mexico	0.00405924	0.00433481	0.00476835	0.00506474	0.00548119	0.00602973	0.0297381	15				Mexico	14	15	-1		Mexico	0.0999542	0.103743	0.0996711	0.101004	0.110685	0.110643	0.0343593	0.0194518	0.0186883	0.0126255	0.0103767	0.00691521	0.102417	15	15
Russia	0.00420423	0.00427613	0.0043689	0.00450127	0.00487745	0.00535535	0.0275833	17				Russia	18	17	1		Russia	0.102509	0.102734	0.0935522	0.0927378	0.101839	0.101661	0.0352375	0.0192627	0.017541	0.0115922	0.00954744	0.00635383	0.0995347	17	16
Saudi Arabia	0.00631227	0.00678926	0.00741497	0.00871248	0.0102412	0.0112661	0.0507362	10				Saudi Arabia	11	11	0		Saudi Arabia	0.136252	0.141809	0.135887	0.147298	0.169173	0.169116	0.0468367	0.0265892	0.0254789	0.0184123	0.01586	0.0105697	0.143747	11	10
South Africa	0.00499668	0.00477124	0.00649624	0.00669306	0.00545253	0.00614385	0.0345536	13				South Africa	13	13	0		South Africa	0.115892	0.111081	0.124066	0.123034	0.110274	0.112122	0.039838	0.0208278	0.0232623	0.0153793	0.0103382	0.00700764	0.116653	13	13
South Korea	0.00868286	0.00893521	0.0101997	0.0114952	0.0122245	0.0134479	0.0649853	7				South Korea	7	8	-1		South Korea	0.168368	0.169975	0.16794	0.176512	0.189214	0.189152	0.0578763	0.0318703	0.0314888	0.022064	0.0177388	0.011822	0.17286	8	7
Turkey	0.00616839	0.00600224	0.00855118	0.00881025	0.00685931	0.00808539	0.0444768	12				Turkey	12	12	0		Turkey	0.134125	0.13039	0.149595	0.148401	0.12947	0.135696	0.0461056	0.0244481	0.028049	0.0185501	0.0121379	0.00848099	0.137772	12	12
United Kingdom	0.0125822	0.0127974	0.0137123	0.0140182	0.0139385	0.0148101	0.0818588	3				United Kingdom	3	3	0		United Kingdom	0.211858	0.212241	0.202095	0.199686	0.204993	0.20068	0.0728261	0.0397952	0.0378928	0.0249607	0.0192181	0.0125425	0.207236	3	3
United States	0.0136637	0.0138974	0.0152508	0.0157006	0.0154686	0.0165877	0.0905688	1				United States	1	1	0		United States	0.222314	0.222706	0.215305	0.213693	0.218024	0.214724	0.0764203	0.0417574	0.0403696	0.0267116	0.0204398	0.0134203	0.219119	1	1
																		0.34375	0.1875	0.1875	0.125	0.09375	0.0625
Country	ATT	ABT	ASP	GEI											Country	TBS	TSB	BTS	BST	STB	SBT	GEI	Proposed methodology
Argentina	27.9	24.4	25.7	26	15	16	17	16		1	0	1			Argentina	15	16	17	17	17	17	15	17
Australia	80.1	65.2	74.1	73.1333	4	8	3	4		0	16	1			Australia	4	4	4	4	4	4	4	4
Brazil	15.6	8.3	24.5	16.1333	19	19	18	19		0	0	1			Brazil	19	19	19	19	18	18	19	19
Canada	83.8	79.4	78	80.4	2	2	2	2		0	0	0			Canada	2	2	2	2	2	2	2	2
China	34.2	66.6	36.8	45.8667	10	7	10	9		1	4	1			China	9	9	8	9	10	10	9	9
France	66.8	77.7	56.8	67.1	6	3	7	5		1	4	4			France	5	6	5	5	6	6	5	5
Germany	68.2	74	57.8	66.6667	5	5	6	6		1	1	0			Germany	6	5	6	6	7	7	6	6
India	23.6	28.9	22.7	25.0667	18	14	19	18		0	16	1			India	18	18	14	15	19	19	17	18
Indonesia	28.4	17.2	32.3	25.9667	14	18	12	14		0	16	4			Indonesia	14	14	16	16	13	13	16	14
Italy	40.5	57	37.9	45.1333	9	10	9	11		4	1	4			Italy	10	10	10	10	11	11	10	11
Japan	61.4	67.1	31.4	53.3	7	6	13	8		1	4	25			Japan	7	7	7	8	9	9	8	8
Mexico	25	25.9	30.4	27.1	17	15	14	15		4	0	1			Mexico	17	15	15	14	14	15	14	15
Russia	27.6	19.6	27	24.7333	16	17	15	17		1	0	4			Russia	16	17	18	18	16	16	18	16
Saudi Arabia	29.8	39.6	56.8	42.0667	12	12	7	10		4	4	9			Saudi Arabia	11	11	12	12	8	8	11	10
South Africa	29.3	39.2	26.3	31.6	13	13	16	13		0	0	9			South Africa	13	13	13	13	15	14	13	13
South Korea	46.3	60.1	67.8	58.0667	8	9	5	7		1	4	4			South Korea	8	8	9	7	5	5	7	7
Turkey	33.2	51.6	34.6	39.8	11	11	11	12		1	1	1			Turkey	12	12	11	11	12	12	12	12
United Kingdom	82.6	76.3	73.5	77.4667	3	4	4	3		0	1	1			United Kingdom	3	3	3	3	3	3	3	3
United States	89.7	87.2	83.5	86.8	1	1	1	1		0	0	0			United States	1	1	1	1	1	1	1	1
										0.982456	0.936842	0.937719	0.952339
					0.977193	0.954386	0.914912	0.94883
					0.982456	0.936842	0.937719	0.952339	0.003698
															Country	GEI	Before	After
															Argentina	15	17	16
															Australia	4	4	4
															Brazil	19	19	19
															Canada	2	2	2
															China	9	9	9
															France	5	5	5
															Germany	6	6	6
															India	17	18	18
															Indonesia	16	14	14
															Italy	10	11	10
															Japan	8	8	7
															Mexico	14	15	15
															Russia	18	16	17
															Saudi Arabia	11	10	11
															South Africa	13	13	13
															South Korea	7	7	8
															Turkey	12	12	12
															United Kingdom	3	3	3
															United States	1	1	1
